# Supplementary material for: Host Dynamics under General-Purpose Force Fields
Source: Molecules. 2023 Aug 8;28(16):5940. doi: 10.3390/molecules28165940 (PMC10458655; doi:10.3390/molecules28165940)
Supplement: Supplementary file 1 [file molecules-28-05940-s001.zip]

Archive with 1 entries (1 files):
- molecules-2526586-supplementary.pdf
